# Supplementary material for: Determining the Area of Ancestral Origin for Individuals From North Eurasia Based on 5,229 SNP Markers
Source: Front Genet. 2022 May 16;13:902309. doi: 10.3389/fgene.2022.902309 (PMC9149316; doi:10.3389/fgene.2022.902309)
Supplement: Supplementary file 6 [file Table1.XLSX]

## Sheet: Лист1
ID	EGG
S0001	Russians_North
S0002	West_Caucasus
S0003	West_Caucasus
S0004	West_Caucasus
S0005	West_Caucasus
S0006	West_Caucasus
S0007	West_Caucasus
S0008	West_Caucasus
S0009	West_Caucasus
S0010	West_Caucasus
S0011	West_Caucasus
S0012	West_Caucasus
S0013	West_Caucasus
S0014	West_Caucasus
S0015	West_Caucasus
S0016	West_Caucasus
S0017	West_Caucasus
S0018	West_Caucasus
S0019	West_Caucasus
S0020	West_Caucasus
S0021	West_Caucasus
S0022	West_Caucasus
S0023	West_Caucasus
S0024	West_Caucasus
S0025	West_Caucasus
S0026	West_Caucasus
S0027	West_Caucasus
S0028	West_Caucasus
S0029	West_Caucasus
S0030	West_Caucasus
S0031	West_Caucasus
S0032	West_Caucasus
S0033	West_Caucasus
S0034	West_Caucasus
S0035	West_Caucasus
S0036	West_Caucasus
S0037	West_Caucasus
S0038	West_Caucasus
S0039	West_Caucasus
S0040	West_Caucasus
S0041	Shors&AltaiNorth
S0042	Shors&AltaiNorth
S0043	Shors&AltaiNorth
S0044	Shors&AltaiNorth
S0045	Shors&AltaiNorth
S0046	Shors&AltaiNorth
S0047	Shors&AltaiNorth
S0048	Shors&AltaiNorth
S0049	Shors&AltaiNorth
S0050	Shors&AltaiNorth
S0051	Shors&AltaiNorth
S0052	Khakass&AltaiSouth
S0053	Khakass&AltaiSouth
S0054	Khakass&AltaiSouth
S0055	Khakass&AltaiSouth
S0056	Khakass&AltaiSouth
S0057	Khakass&AltaiSouth
S0058	Khakass&AltaiSouth
S0059	Khakass&AltaiSouth
S0060	Khakass&AltaiSouth
S0061	Khakass&AltaiSouth
S0062	Shors&AltaiNorth
S0063	Shors&AltaiNorth
S0064	Khakass&AltaiSouth
S0065	Khakass&AltaiSouth
S0066	Khakass&AltaiSouth
S0067	Khakass&AltaiSouth
S0068	Khakass&AltaiSouth
S0069	Shors&AltaiNorth
S0070	Shors&AltaiNorth
S0071	Shors&AltaiNorth
S0072	Shors&AltaiNorth
S0073	Shors&AltaiNorth
S0074	Shors&AltaiNorth
S0075	Shors&AltaiNorth
S0076	Khakass&AltaiSouth
S0077	Amur_Nanais&Nivkhs&Orochi&Ulchi
S0078	Amur_Nanais&Nivkhs&Orochi&Ulchi
S0079	Amur_Nanais&Nivkhs&Orochi&Ulchi
S0080	Amur_Nanais&Nivkhs&Orochi&Ulchi
S0081	Amur_Nanais&Nivkhs&Orochi&Ulchi
S0082	Amur_Nanais&Nivkhs&Orochi&Ulchi
S0083	Amur_Nanais&Nivkhs&Orochi&Ulchi
S0084	Amur_Nanais&Nivkhs&Orochi&Ulchi
S0085	Amur_Nanais&Nivkhs&Orochi&Ulchi
S0086	Amur_Nanais&Nivkhs&Orochi&Ulchi
S0087	Amur_Nanais&Nivkhs&Orochi&Ulchi
S0088	Amur_Nanais&Nivkhs&Orochi&Ulchi
S0089	Amur_Nanais&Nivkhs&Orochi&Ulchi
S0090	Amur_Nanais&Nivkhs&Orochi&Ulchi
S0091	Amur_Nanais&Nivkhs&Orochi&Ulchi
S0092	Amur_Nanais&Nivkhs&Orochi&Ulchi
S0093	Evenks&Evens
S0094	Evenks&Evens
S0095	Evenks&Evens
S0096	Evenks&Evens
S0097	Evenks&Evens
S0098	Evenks&Evens
S0099	Evenks&Evens
S0100	Evenks&Evens
S0101	Evenks&Evens
S0102	Evenks&Evens
S0103	Evenks&Evens
S0104	Amur_Nanais&Nivkhs&Orochi&Ulchi
S0105	Amur_Nanais&Nivkhs&Orochi&Ulchi
S0106	Amur_Nanais&Nivkhs&Orochi&Ulchi
S0107	Amur_Nanais&Nivkhs&Orochi&Ulchi
S0108	Amur_Nanais&Nivkhs&Orochi&Ulchi
S0109	Amur_Nanais&Nivkhs&Orochi&Ulchi
S0110	Amur_Nanais&Nivkhs&Orochi&Ulchi
S0111	Amur_Nanais&Nivkhs&Orochi&Ulchi
S0112	Amur_Nanais&Nivkhs&Orochi&Ulchi
S0113	Amur_Nanais&Nivkhs&Orochi&Ulchi
S0114	Amur_Nanais&Nivkhs&Orochi&Ulchi
S0115	Amur_Nanais&Nivkhs&Orochi&Ulchi
S0116	Amur_Nanais&Nivkhs&Orochi&Ulchi
S0117	Amur_Nanais&Nivkhs&Orochi&Ulchi
S0118	Amur_Nanais&Nivkhs&Orochi&Ulchi
S0119	Amur_Nanais&Nivkhs&Orochi&Ulchi
S0120	Amur_Nanais&Nivkhs&Orochi&Ulchi
S0121	Amur_Nanais&Nivkhs&Orochi&Ulchi
S0122	Evenks&Evens
S0123	Evenks&Evens
S0124	Evenks&Evens
S0125	Evenks&Evens
S0126	Evenks&Evens
S0127	Evenks&Evens
S0128	Evenks&Evens
S0129	Evenks&Evens
S0130	Amur_Nanais&Nivkhs&Orochi&Ulchi
S0131	Amur_Nanais&Nivkhs&Orochi&Ulchi
S0132	Amur_Nanais&Nivkhs&Orochi&Ulchi
S0133	Amur_Nanais&Nivkhs&Orochi&Ulchi
S0134	Amur_Nanais&Nivkhs&Orochi&Ulchi
S0135	Transcaucasia&Crimea
S0136	Transcaucasia&Crimea
S0137	Transcaucasia&Crimea
S0138	Transcaucasia&Crimea
S0139	Transcaucasia&Crimea
S0140	Transcaucasia&Crimea
S0141	Transcaucasia&Crimea
S0142	Transcaucasia&Crimea
S0143	Transcaucasia&Crimea
S0144	Transcaucasia&Crimea
S0145	Transcaucasia&Crimea
S0146	Transcaucasia&Crimea
S0147	Transcaucasia&Crimea
S0148	Transcaucasia&Crimea
S0149	Transcaucasia&Crimea
S0150	Transcaucasia&Crimea
S0151	Transcaucasia&Crimea
S0152	Transcaucasia&Crimea
S0153	Transcaucasia&Crimea
S0154	Transcaucasia&Crimea
S0155	Transcaucasia&Crimea
S0156	Transcaucasia&Crimea
S0157	Transcaucasia&Crimea
S0158	Transcaucasia&Crimea
S0159	Transcaucasia&Crimea
S0160	Transcaucasia&Crimea
S0161	Transcaucasia&Crimea
S0162	Transcaucasia&Crimea
S0163	Transcaucasia&Crimea
S0164	Transcaucasia&Crimea
S0165	Transcaucasia&Crimea
S0166	Transcaucasia&Crimea
S0167	Transcaucasia&Crimea
S0168	Transcaucasia&Crimea
S0169	Transcaucasia&Crimea
S0170	Transcaucasia&Crimea
S0171	Transcaucasia&Crimea
S0172	The population is not included in the EGG
S0173	The population is not included in the EGG
S0174	The population is not included in the EGG
S0175	The population is not included in the EGG
S0176	The population is not included in the EGG
S0177	The population is not included in the EGG
S0178	The population is not included in the EGG
S0179	The population is not included in the EGG
S0180	The population is not included in the EGG
S0181	The population is not included in the EGG
S0182	Sample excluded from EGG during filtration
S0183	Sample excluded from EGG during filtration
S0184	Sample excluded from EGG during filtration
S0185	Sample excluded from EGG during filtration
S0186	Sample excluded from EGG during filtration
S0187	Sample excluded from EGG during filtration
S0188	Sample excluded from EGG during filtration
S0189	Sample excluded from EGG during filtration
S0190	Sample excluded from EGG during filtration
S0191	Sample excluded from EGG during filtration
S0192	Sample excluded from EGG during filtration
S0193	Transcaucasia&Crimea
S0194	Transcaucasia&Crimea
S0195	Transcaucasia&Crimea
S0196	Transcaucasia&Crimea
S0197	Transcaucasia&Crimea
S0198	Transcaucasia&Crimea
S0199	Transcaucasia&Crimea
S0200	Transcaucasia&Crimea
S0201	Transcaucasia&Crimea
S0202	Russians_Southern
S0203	Russians_Southern
S0204	Russians_Southern
S0205	Russians_Southern
S0206	Russians_Southern
S0207	Russians_Southern
S0208	Russians_Southern
S0209	Russians_Southern
S0210	Russians_Southern
S0211	Russians_Southern
S0212	Bashkirs
S0213	Bashkirs
S0214	Bashkirs
S0215	Bashkirs
S0216	Bashkirs
S0217	Bashkirs
S0218	Bashkirs
S0219	Bashkirs
S0220	Bashkirs
S0221	Bashkirs
S0222	Bashkirs
S0223	Bashkirs
S0224	Bashkirs
S0225	Bashkirs
S0226	Bashkirs
S0227	Bashkirs
S0228	Bashkirs
S0229	Bashkirs
S0230	Bashkirs
S0231	Bashkirs
S0232	Bashkirs
S0233	Bashkirs
S0234	Bashkirs
S0235	Bashkirs
S0236	Bashkirs
S0237	Bashkirs
S0238	Bashkirs
S0239	Bashkirs
S0240	Bashkirs
S0241	Bashkirs
S0242	Tatars
S0243	Tatars
S0244	Tatars
S0245	Tatars
S0246	Bashkirs
S0247	Bashkirs
S0248	Bashkirs
S0249	Bashkirs
S0250	Tatars
S0251	Bashkirs
S0252	Bashkirs
S0253	Tatars
S0254	Tatars
S0255	Bashkirs
S0256	Bashkirs
S0257	Bashkirs
S0258	Tatars
S0259	Bashkirs
S0260	Bashkirs
S0261	Bashkirs
S0262	Bashkirs
S0263	West_Caucasus
S0264	West_Caucasus
S0265	West_Caucasus
S0266	West_Caucasus
S0267	West_Caucasus
S0268	West_Caucasus
S0269	West_Caucasus
S0270	West_Caucasus
S0271	West_Caucasus
S0272	West_Caucasus
S0273	West_Caucasus
S0274	The population is not included in the EGG
S0275	The population is not included in the EGG
S0276	The population is not included in the EGG
S0277	The population is not included in the EGG
S0278	The population is not included in the EGG
S0279	The population is not included in the EGG
S0280	The population is not included in the EGG
S0281	The population is not included in the EGG
S0282	The population is not included in the EGG
S0283	The population is not included in the EGG
S0284	Buryats&Khamnegan&Yakuts
S0285	Buryats&Khamnegan&Yakuts
S0286	Buryats&Khamnegan&Yakuts
S0287	Buryats&Khamnegan&Yakuts
S0288	Buryats&Khamnegan&Yakuts
S0289	Buryats&Khamnegan&Yakuts
S0290	Buryats&Khamnegan&Yakuts
S0291	Buryats&Khamnegan&Yakuts
S0292	Buryats&Khamnegan&Yakuts
S0293	Buryats&Khamnegan&Yakuts
S0294	Buryats&Khamnegan&Yakuts
S0295	Buryats&Khamnegan&Yakuts
S0296	Buryats&Khamnegan&Yakuts
S0297	Buryats&Khamnegan&Yakuts
S0298	Buryats&Khamnegan&Yakuts
S0299	Buryats&Khamnegan&Yakuts
S0300	Buryats&Khamnegan&Yakuts
S0301	Buryats&Khamnegan&Yakuts
S0302	Buryats&Khamnegan&Yakuts
S0303	Buryats&Khamnegan&Yakuts
S0304	Buryats&Khamnegan&Yakuts
S0305	Buryats&Khamnegan&Yakuts
S0306	Buryats&Khamnegan&Yakuts
S0307	Buryats&Khamnegan&Yakuts
S0308	Buryats&Khamnegan&Yakuts
S0309	Buryats&Khamnegan&Yakuts
S0310	Buryats&Khamnegan&Yakuts
S0311	Buryats&Khamnegan&Yakuts
S0312	Buryats&Khamnegan&Yakuts
S0313	Buryats&Khamnegan&Yakuts
S0314	Buryats&Khamnegan&Yakuts
S0315	Buryats&Khamnegan&Yakuts
S0316	Buryats&Khamnegan&Yakuts
S0317	Buryats&Khamnegan&Yakuts
S0318	Buryats&Khamnegan&Yakuts
S0319	Buryats&Khamnegan&Yakuts
S0320	Buryats&Khamnegan&Yakuts
S0321	Chechens&Ingush
S0322	Chechens&Ingush
S0323	Chechens&Ingush
S0324	Chechens&Ingush
S0325	Chechens&Ingush
S0326	Chechens&Ingush
S0327	Chechens&Ingush
S0328	Chechens&Ingush
S0329	Chechens&Ingush
S0330	Chechens&Ingush
S0331	Chechens&Ingush
S0332	Chechens&Ingush
S0333	Chechens&Ingush
S0334	Chechens&Ingush
S0335	West_Caucasus
S0336	West_Caucasus
S0337	West_Caucasus
S0338	West_Caucasus
S0339	West_Caucasus
S0340	West_Caucasus
S0341	West_Caucasus
S0342	West_Caucasus
S0343	Mari&Chuvash
S0344	Mari&Chuvash
S0345	Mari&Chuvash
S0346	Mari&Chuvash
S0347	Mari&Chuvash
S0348	Mari&Chuvash
S0349	Mari&Chuvash
S0350	Mari&Chuvash
S0351	Mari&Chuvash
S0352	Mari&Chuvash
S0353	Mari&Chuvash
S0354	Mari&Chuvash
S0355	Mari&Chuvash
S0356	Mari&Chuvash
S0357	Mari&Chuvash
S0358	Mari&Chuvash
S0359	Mari&Chuvash
S0360	Mari&Chuvash
S0361	Mari&Chuvash
S0362	Mari&Chuvash
S0363	Mari&Chuvash
S0364	Mari&Chuvash
S0365	Mari&Chuvash
S0366	Mari&Chuvash
S0367	Transcaucasia&Crimea
S0368	Transcaucasia&Crimea
S0369	Transcaucasia&Crimea
S0370	Transcaucasia&Crimea
S0371	Transcaucasia&Crimea
S0372	Transcaucasia&Crimea
S0373	Transcaucasia&Crimea
S0374	Transcaucasia&Crimea
S0375	Transcaucasia&Crimea
S0376	Transcaucasia&Crimea
S0377	Sample excluded from EGG during filtration
S0378	Sample excluded from EGG during filtration
S0379	Sample excluded from EGG during filtration
S0380	Sample excluded from EGG during filtration
S0381	Sample excluded from EGG during filtration
S0382	Sample excluded from EGG during filtration
S0383	Sample excluded from EGG during filtration
S0384	Sample excluded from EGG during filtration
S0385	Sample excluded from EGG during filtration
S0386	Sample excluded from EGG during filtration
S0387	Sample excluded from EGG during filtration
S0388	Dagestan
S0389	Sample excluded from EGG during filtration
S0390	Dagestan
S0391	Dagestan
S0392	Dagestan
S0393	Dagestan
S0394	Dagestan
S0395	Dagestan
S0396	Dagestan
S0397	Dagestan
S0398	Dagestan
S0399	Dagestan
S0400	Dagestan
S0401	Dagestan
S0402	Dagestan
S0403	Dagestan
S0404	Dagestan
S0405	Dagestan
S0406	Dagestan
S0407	Dagestan
S0408	Dagestan
S0409	Dagestan
S0410	Dagestan
S0411	Dagestan
S0412	Dagestan
S0413	Dagestan
S0414	Dagestan
S0415	Dagestan
S0416	Dagestan
S0417	Dagestan
S0418	Dagestan
S0419	Dagestan
S0420	Dagestan
S0421	Sample excluded from EGG during filtration
S0422	Dagestan
S0423	Dagestan
S0424	Dagestan
S0425	Dagestan
S0426	Dagestan
S0427	Dagestan
S0428	Dagestan
S0429	Dagestan
S0430	Sample excluded from EGG during filtration
S0431	Sample excluded from EGG during filtration
S0432	Sample excluded from EGG during filtration
S0433	Sample excluded from EGG during filtration
S0434	Sample excluded from EGG during filtration
S0435	Sample excluded from EGG during filtration
S0436	Sample excluded from EGG during filtration
S0437	Sample excluded from EGG during filtration
S0438	Sample excluded from EGG during filtration
S0439	Sample excluded from EGG during filtration
S0440	Dagestan
S0441	Dagestan
S0442	Dagestan
S0443	Dagestan
S0444	Dagestan
S0445	Dagestan
S0446	Dagestan
S0447	Dagestan
S0448	Dagestan
S0449	Dagestan
S0450	Dagestan
S0451	Dagestan
S0452	Dagestan
S0453	Dagestan
S0454	Dagestan
S0455	Dagestan
S0456	Dagestan
S0457	Dagestan
S0458	Dagestan
S0459	Dagestan
S0460	Dagestan
S0461	Dagestan
S0462	Dagestan
S0463	Evenks&Evens
S0464	Evenks&Evens
S0465	Evenks&Evens
S0466	Evenks&Evens
S0467	Evenks&Evens
S0468	Evenks&Evens
S0469	Evenks&Evens
S0470	Evenks&Evens
S0471	Evenks&Evens
S0472	Buryats&Khamnegan&Yakuts
S0473	Buryats&Khamnegan&Yakuts
S0474	Buryats&Khamnegan&Yakuts
S0475	Evenks&Evens
S0476	Buryats&Khamnegan&Yakuts
S0477	Buryats&Khamnegan&Yakuts
S0478	Uzbeks&Turkmens
S0479	Uzbeks&Turkmens
S0480	Uzbeks&Turkmens
S0481	Uzbeks&Turkmens
S0482	Uzbeks&Turkmens
S0483	Uzbeks&Turkmens
S0484	Tajiks&Pomiri&Yaghnobi
S0485	Tajiks&Pomiri&Yaghnobi
S0486	Tajiks&Pomiri&Yaghnobi
S0487	Kazakh&Karakalpak&Uigur&Nogais
S0488	Kazakh&Karakalpak&Uigur&Nogais
S0489	Transcaucasia&Crimea
S0490	Kazakh&Karakalpak&Uigur&Nogais
S0491	Kazakh&Karakalpak&Uigur&Nogais
S0492	Kazakh&Karakalpak&Uigur&Nogais
S0493	Transcaucasia&Crimea
S0494	Sample excluded from EGG during filtration
S0495	Sample excluded from EGG during filtration
S0496	Tajiks&Pomiri&Yaghnobi
S0497	Kazakh&Karakalpak&Uigur&Nogais
S0498	Kazakh&Karakalpak&Uigur&Nogais
S0499	Kazakh&Karakalpak&Uigur&Nogais
S0500	Kazakh&Karakalpak&Uigur&Nogais
S0501	Kazakh&Karakalpak&Uigur&Nogais
S0502	Kazakh&Karakalpak&Uigur&Nogais
S0503	Kyrghyz
S0504	Kyrghyz
S0505	Sample excluded from EGG during filtration
S0506	Sample excluded from EGG during filtration
S0507	Sample excluded from EGG during filtration
S0508	Sample excluded from EGG during filtration
S0509	Sample excluded from EGG during filtration
S0510	Sample excluded from EGG during filtration
S0511	Khakass&AltaiSouth
S0512	Shors&AltaiNorth
S0513	Khakass&AltaiSouth
S0514	Khakass&AltaiSouth
S0515	Shors&AltaiNorth
S0516	Khakass&AltaiSouth
S0517	Khakass&AltaiSouth
S0518	Khakass&AltaiSouth
S0519	Khakass&AltaiSouth
S0520	Khakass&AltaiSouth
S0521	Khakass&AltaiSouth
S0522	Khakass&AltaiSouth
S0523	Khakass&AltaiSouth
S0524	Shors&AltaiNorth
S0525	Khakass&AltaiSouth
S0526	Shors&AltaiNorth
S0527	Khakass&AltaiSouth
S0528	Shors&AltaiNorth
S0529	Shors&AltaiNorth
S0530	Khakass&AltaiSouth
S0531	Khakass&AltaiSouth
S0532	Khakass&AltaiSouth
S0533	Khakass&AltaiSouth
S0534	Khakass&AltaiSouth
S0535	Khakass&AltaiSouth
S0536	Khakass&AltaiSouth
S0537	Khakass&AltaiSouth
S0538	Khakass&AltaiSouth
S0539	Khakass&AltaiSouth
S0540	Khakass&AltaiSouth
S0541	Khakass&AltaiSouth
S0542	Khakass&AltaiSouth
S0543	Chechens&Ingush
S0544	Chechens&Ingush
S0545	Chechens&Ingush
S0546	Chechens&Ingush
S0547	Chechens&Ingush
S0548	Chechens&Ingush
S0549	Chechens&Ingush
S0550	Chechens&Ingush
S0551	Chechens&Ingush
S0552	Chechens&Ingush
S0553	Sample excluded from EGG during filtration
S0554	Chechens&Ingush
S0555	Dagestan
S0556	Dagestan
S0557	Dagestan
S0558	Dagestan
S0559	Dagestan
S0560	Chechens&Ingush
S0561	Chechens&Ingush
S0562	Chechens&Ingush
S0563	Russians_Southern
S0564	Russians_Southern
S0565	Russians_Southern
S0566	Russians_Southern
S0567	Russians_Southern
S0568	Russians_Southern
S0569	Russians_Southern
S0570	Russians_Southern
S0571	Russians_Southern
S0572	Russians_Southern
S0573	West_Caucasus
S0574	West_Caucasus
S0575	West_Caucasus
S0576	West_Caucasus
S0577	West_Caucasus
S0578	West_Caucasus
S0579	West_Caucasus
S0580	West_Caucasus
S0581	West_Caucasus
S0582	Evenks&Evens
S0583	Chukchi&Koryaks&Itelmen
S0584	Chukchi&Koryaks&Itelmen
S0585	Evenks&Evens
S0586	Evenks&Evens
S0587	Evenks&Evens
S0588	Evenks&Evens
S0589	Evenks&Evens
S0590	Evenks&Evens
S0591	Chukchi&Koryaks&Itelmen
S0592	Chukchi&Koryaks&Itelmen
S0593	Chukchi&Koryaks&Itelmen
S0594	Chukchi&Koryaks&Itelmen
S0595	Chukchi&Koryaks&Itelmen
S0596	Evenks&Evens
S0597	Evenks&Evens
S0598	Evenks&Evens
S0599	Chukchi&Koryaks&Itelmen
S0600	Chukchi&Koryaks&Itelmen
S0601	Chukchi&Koryaks&Itelmen
S0602	Evenks&Evens
S0603	Chukchi&Koryaks&Itelmen
S0604	Chukchi&Koryaks&Itelmen
S0605	Evenks&Evens
S0606	Chukchi&Koryaks&Itelmen
S0607	Chukchi&Koryaks&Itelmen
S0608	Chukchi&Koryaks&Itelmen
S0609	Chukchi&Koryaks&Itelmen
S0610	Chukchi&Koryaks&Itelmen
S0611	Chukchi&Koryaks&Itelmen
S0612	Chukchi&Koryaks&Itelmen
S0613	Chukchi&Koryaks&Itelmen
S0614	Chukchi&Koryaks&Itelmen
S0615	Chukchi&Koryaks&Itelmen
S0616	Chukchi&Koryaks&Itelmen
S0617	Chukchi&Koryaks&Itelmen
S0618	Chukchi&Koryaks&Itelmen
S0619	Evenks&Evens
S0620	Evenks&Evens
S0621	Evenks&Evens
S0622	Chukchi&Koryaks&Itelmen
S0623	Chukchi&Koryaks&Itelmen
S0624	Chukchi&Koryaks&Itelmen
S0625	Chukchi&Koryaks&Itelmen
S0626	Chukchi&Koryaks&Itelmen
S0627	Chukchi&Koryaks&Itelmen
S0628	Chukchi&Koryaks&Itelmen
S0629	Chukchi&Koryaks&Itelmen
S0630	Chukchi&Koryaks&Itelmen
S0631	Chukchi&Koryaks&Itelmen
S0632	Chukchi&Koryaks&Itelmen
S0633	Chukchi&Koryaks&Itelmen
S0634	Chukchi&Koryaks&Itelmen
S0635	Chukchi&Koryaks&Itelmen
S0636	Chukchi&Koryaks&Itelmen
S0637	Chukchi&Koryaks&Itelmen
S0638	Chukchi&Koryaks&Itelmen
S0639	Chukchi&Koryaks&Itelmen
S0640	Chukchi&Koryaks&Itelmen
S0641	Chukchi&Koryaks&Itelmen
S0642	Chukchi&Koryaks&Itelmen
S0643	Chukchi&Koryaks&Itelmen
S0644	Chukchi&Koryaks&Itelmen
S0645	Chukchi&Koryaks&Itelmen
S0646	Chukchi&Koryaks&Itelmen
S0647	Chukchi&Koryaks&Itelmen
S0648	Chukchi&Koryaks&Itelmen
S0649	Chukchi&Koryaks&Itelmen
S0650	Chukchi&Koryaks&Itelmen
S0651	Chukchi&Koryaks&Itelmen
S0652	Chukchi&Koryaks&Itelmen
S0653	Sample excluded from EGG during filtration
S0654	Evenks&Evens
S0655	Sample excluded from EGG during filtration
S0656	Sample excluded from EGG during filtration
S0657	Sample excluded from EGG during filtration
S0658	Sample excluded from EGG during filtration
S0659	Sample excluded from EGG during filtration
S0660	Sample excluded from EGG during filtration
S0661	Chukchi&Koryaks&Itelmen
S0662	Chukchi&Koryaks&Itelmen
S0663	Chukchi&Koryaks&Itelmen
S0664	Chukchi&Koryaks&Itelmen
S0665	Chukchi&Koryaks&Itelmen
S0666	Chukchi&Koryaks&Itelmen
S0667	Chukchi&Koryaks&Itelmen
S0668	Chukchi&Koryaks&Itelmen
S0669	Chukchi&Koryaks&Itelmen
S0670	Chukchi&Koryaks&Itelmen
S0671	Karelians&Veps
S0672	Karelians&Veps
S0673	Karelians&Veps
S0674	Karelians&Veps
S0675	Karelians&Veps
S0676	Karelians&Veps
S0677	Karelians&Veps
S0678	Karelians&Veps
S0679	Karelians&Veps
S0680	Karelians&Veps
S0681	Karelians&Veps
S0682	Karelians&Veps
S0683	Karelians&Veps
S0684	Karelians&Veps
S0685	Karelians&Veps
S0686	Karelians&Veps
S0687	Karelians&Veps
S0688	Karelians&Veps
S0689	Karelians&Veps
S0690	Karelians&Veps
S0691	Karelians&Veps
S0692	Karelians&Veps
S0693	Karelians&Veps
S0694	Karelians&Veps
S0695	Karelians&Veps
S0696	Karelians&Veps
S0697	Karelians&Veps
S0698	Transcaucasia&Crimea
S0699	Transcaucasia&Crimea
S0700	Transcaucasia&Crimea
S0701	Transcaucasia&Crimea
S0702	West_Caucasus
S0703	West_Caucasus
S0704	West_Caucasus
S0705	West_Caucasus
S0706	West_Caucasus
S0707	West_Caucasus
S0708	West_Caucasus
S0709	West_Caucasus
S0710	West_Caucasus
S0711	West_Caucasus
S0712	West_Caucasus
S0713	West_Caucasus
S0714	West_Caucasus
S0715	Kyrghyz
S0716	Kyrghyz
S0717	Kyrghyz
S0718	Kyrghyz
S0719	Kyrghyz
S0720	Kyrghyz
S0721	Kyrghyz
S0722	Kyrghyz
S0723	Kyrghyz
S0724	Kyrghyz
S0725	Kyrghyz
S0726	Kyrghyz
S0727	Kyrghyz
S0728	Kyrghyz
S0729	Kyrghyz
S0730	Kyrghyz
S0731	Kyrghyz
S0732	Kyrghyz
S0733	Kyrghyz
S0734	Kyrghyz
S0735	Kyrghyz
S0736	Kazakh&Karakalpak&Uigur&Nogais
S0737	Kazakh&Karakalpak&Uigur&Nogais
S0738	Kazakh&Karakalpak&Uigur&Nogais
S0739	Kazakh&Karakalpak&Uigur&Nogais
S0740	Kazakh&Karakalpak&Uigur&Nogais
S0741	Kazakh&Karakalpak&Uigur&Nogais
S0742	Kazakh&Karakalpak&Uigur&Nogais
S0743	Russians_Southern
S0744	Russians_Southern
S0745	Russians_Southern
S0746	Russians_Southern
S0747	Russians_Southern
S0748	Russians_Southern
S0749	Russians_Southern
S0750	Russians_Southern
S0751	Russians_Southern
S0752	Russians_Southern
S0753	Mongols&Kalmyks
S0754	Mongols&Kalmyks
S0755	Mongols&Kalmyks
S0756	Mongols&Kalmyks
S0757	Mongols&Kalmyks
S0758	Mongols&Kalmyks
S0759	Mongols&Kalmyks
S0760	Mongols&Kalmyks
S0761	Mongols&Kalmyks
S0762	Mongols&Kalmyks
S0763	Mongols&Kalmyks
S0764	Mongols&Kalmyks
S0765	Mongols&Kalmyks
S0766	Mongols&Kalmyks
S0767	Mongols&Kalmyks
S0768	Komi&Udmurts
S0769	Komi&Udmurts
S0770	Komi&Udmurts
S0771	Komi&Udmurts
S0772	Komi&Udmurts
S0773	Komi&Udmurts
S0774	Komi&Udmurts
S0775	Komi&Udmurts
S0776	Komi&Udmurts
S0777	Komi&Udmurts
S0778	Komi&Udmurts
S0779	Komi&Udmurts
S0780	Komi&Udmurts
S0781	Komi&Udmurts
S0782	Komi&Udmurts
S0783	Komi&Udmurts
S0784	Komi&Udmurts
S0785	Komi&Udmurts
S0786	Komi&Udmurts
S0787	Komi&Udmurts
S0788	Komi&Udmurts
S0789	Komi&Udmurts
S0790	Komi&Udmurts
S0791	Komi&Udmurts
S0792	Komi&Udmurts
S0793	Komi&Udmurts
S0794	Komi&Udmurts
S0795	Komi&Udmurts
S0796	Komi&Udmurts
S0797	Komi&Udmurts
S0798	Komi&Udmurts
S0799	Komi&Udmurts
S0800	Komi&Udmurts
S0801	Komi&Udmurts
S0802	Komi&Udmurts
S0803	Komi&Udmurts
S0804	Komi&Udmurts
S0805	Komi&Udmurts
S0806	Komi&Udmurts
S0807	Komi&Udmurts
S0808	Komi&Udmurts
S0809	Komi&Udmurts
S0810	Komi&Udmurts
S0811	Komi&Udmurts
S0812	Komi&Udmurts
S0813	Komi&Udmurts
S0814	Komi&Udmurts
S0815	Komi&Udmurts
S0816	Komi&Udmurts
S0817	Russians_North
S0818	Russians_North
S0819	Russians_North
S0820	Russians_North
S0821	Russians_North
S0822	Russians_North
S0823	Russians_North
S0824	Russians_North
S0825	Russians_North
S0826	Russians_North
S0827	Russians_North
S0828	Russians_North
S0829	Russians_North
S0830	Russians_North
S0831	Russians_North
S0832	Russians_North
S0833	Russians_North
S0834	Russians_North
S0835	Russians_North
S0836	Russians_North
S0837	Transcaucasia&Crimea
S0838	Transcaucasia&Crimea
S0839	Transcaucasia&Crimea
S0840	Transcaucasia&Crimea
S0841	Transcaucasia&Crimea
S0842	Transcaucasia&Crimea
S0843	Transcaucasia&Crimea
S0844	Transcaucasia&Crimea
S0845	Transcaucasia&Crimea
S0846	Transcaucasia&Crimea
S0847	Transcaucasia&Crimea
S0848	Transcaucasia&Crimea
S0849	Transcaucasia&Crimea
S0850	Transcaucasia&Crimea
S0851	Transcaucasia&Crimea
S0852	Transcaucasia&Crimea
S0853	Sample excluded from EGG during filtration
S0854	Transcaucasia&Crimea
S0855	Transcaucasia&Crimea
S0856	Transcaucasia&Crimea
S0857	Transcaucasia&Crimea
S0858	Sample excluded from EGG during filtration
S0859	Transcaucasia&Crimea
S0860	Sample excluded from EGG during filtration
S0861	Sample excluded from EGG during filtration
S0862	Russians_Southern
S0863	Russians_Southern
S0864	Russians_Southern
S0865	Russians_Southern
S0866	Russians_Southern
S0867	Russians_Southern
S0868	Russians_Southern
S0869	Russians_Southern
S0870	Russians_Southern
S0871	Russians_Southern
S0872	Russians_Southern
S0873	Russians_Southern
S0874	Sample excluded from EGG during filtration
S0875	Sample excluded from EGG during filtration
S0876	Sample excluded from EGG during filtration
S0877	Sample excluded from EGG during filtration
S0878	Sample excluded from EGG during filtration
S0879	Sample excluded from EGG during filtration
S0880	Sample excluded from EGG during filtration
S0881	Sample excluded from EGG during filtration
S0882	Russians_Southern
S0883	Russians_Southern
S0884	Mari&Chuvash
S0885	Mari&Chuvash
S0886	Mari&Chuvash
S0887	Mari&Chuvash
S0888	Mari&Chuvash
S0889	Mari&Chuvash
S0890	Mari&Chuvash
S0891	Mari&Chuvash
S0892	Mari&Chuvash
S0893	Mari&Chuvash
S0894	Mari&Chuvash
S0895	Mari&Chuvash
S0896	Mari&Chuvash
S0897	Mari&Chuvash
S0898	Mari&Chuvash
S0899	Mari&Chuvash
S0900	Mari&Chuvash
S0901	Mari&Chuvash
S0902	Mari&Chuvash
S0903	Mari&Chuvash
S0904	Mari&Chuvash
S0905	Mari&Chuvash
S0906	Mari&Chuvash
S0907	Mordovians
S0908	Mordovians
S0909	Mordovians
S0910	Mordovians
S0911	Mordovians
S0912	Mordovians
S0913	Mordovians
S0914	Mordovians
S0915	Mordovians
S0916	Mordovians
S0917	Mordovians
S0918	Mordovians
S0919	Mordovians
S0920	Mordovians
S0921	Mordovians
S0922	Mordovians
S0923	Mordovians
S0924	Mordovians
S0925	Mordovians
S0926	Mordovians
S0927	Mordovians
S0928	Mordovians
S0929	Mordovians
S0930	Mordovians
S0931	Mordovians
S0932	Mordovians
S0933	Mordovians
S0934	Mordovians
S0935	Mordovians
S0936	Mordovians
S0937	Mordovians
S0938	Mordovians
S0939	Mordovians
S0940	Mordovians
S0941	Mordovians
S0942	Mordovians
S0943	Mordovians
S0944	Mordovians
S0945	Mordovians
S0946	Mordovians
S0947	The population is not included in the EGG
S0948	The population is not included in the EGG
S0949	The population is not included in the EGG
S0950	The population is not included in the EGG
S0951	The population is not included in the EGG
S0952	The population is not included in the EGG
S0953	The population is not included in the EGG
S0954	The population is not included in the EGG
S0955	The population is not included in the EGG
S0956	The population is not included in the EGG
S0957	Mongols&Kalmyks
S0958	Mongols&Kalmyks
S0959	Mongols&Kalmyks
S0960	Mongols&Kalmyks
S0961	Mongols&Kalmyks
S0962	Mongols&Kalmyks
S0963	Mongols&Kalmyks
S0964	Mongols&Kalmyks
S0965	Mongols&Kalmyks
S0966	Mongols&Kalmyks
S0967	Mongols&Kalmyks
S0968	Mongols&Kalmyks
S0969	Mongols&Kalmyks
S0970	Mongols&Kalmyks
S0971	Mongols&Kalmyks
S0972	Mongols&Kalmyks
S0973	Mongols&Kalmyks
S0974	Mongols&Kalmyks
S0975	Mongols&Kalmyks
S0976	Mongols&Kalmyks
S0977	Mongols&Kalmyks
S0978	Mongols&Kalmyks
S0979	Mongols&Kalmyks
S0980	Mongols&Kalmyks
S0981	Mongols&Kalmyks
S0982	Mongols&Kalmyks
S0983	Mongols&Kalmyks
S0984	Mongols&Kalmyks
S0985	Mongols&Kalmyks
S0986	Mongols&Kalmyks
S0987	Mongols&Kalmyks
S0988	Mongols&Kalmyks
S0989	Mongols&Kalmyks
S0990	Mongols&Kalmyks
S0991	Mongols&Kalmyks
S0992	Mongols&Kalmyks
S0993	Mongols&Kalmyks
S0994	Mongols&Kalmyks
S0995	Mongols&Kalmyks
S0996	Mongols&Kalmyks
S0997	Mongols&Kalmyks
S0998	Mongols&Kalmyks
S0999	Mongols&Kalmyks
S1000	Mongols&Kalmyks
S1001	Mongols&Kalmyks
S1002	Mongols&Kalmyks
S1003	Mongols&Kalmyks
S1004	Mongols&Kalmyks
S1005	Mongols&Kalmyks
S1006	Mongols&Kalmyks
S1007	Mongols&Kalmyks
S1008	Mongols&Kalmyks
S1009	Mongols&Kalmyks
S1010	Mongols&Kalmyks
S1011	Mongols&Kalmyks
S1012	Mongols&Kalmyks
S1013	Mongols&Kalmyks
S1014	Mongols&Kalmyks
S1015	Mongols&Kalmyks
S1016	Mongols&Kalmyks
S1017	Mongols&Kalmyks
S1018	Mongols&Kalmyks
S1019	Mongols&Kalmyks
S1020	Mongols&Kalmyks
S1021	Mongols&Kalmyks
S1022	Mongols&Kalmyks
S1023	Mongols&Kalmyks
S1024	Mongols&Kalmyks
S1025	Mongols&Kalmyks
S1026	Mongols&Kalmyks
S1027	Mongols&Kalmyks
S1028	Mongols&Kalmyks
S1029	Mongols&Kalmyks
S1030	Mongols&Kalmyks
S1031	Mongols&Kalmyks
S1032	Mongols&Kalmyks
S1033	Mongols&Kalmyks
S1034	Tuvinians&Tofalars
S1035	Mongols&Kalmyks
S1036	Mongols&Kalmyks
S1037	Mongols&Kalmyks
S1038	Mongols&Kalmyks
S1039	Mongols&Kalmyks
S1040	Mongols&Kalmyks
S1041	Mongols&Kalmyks
S1042	Mongols&Kalmyks
S1043	Mongols&Kalmyks
S1044	Mongols&Kalmyks
S1045	Mongols&Kalmyks
S1046	Mongols&Kalmyks
S1047	Mongols&Kalmyks
S1048	Mongols&Kalmyks
S1049	Mongols&Kalmyks
S1050	Mongols&Kalmyks
S1051	Mongols&Kalmyks
S1052	Mongols&Kalmyks
S1053	Mongols&Kalmyks
S1054	Mongols&Kalmyks
S1055	Mongols&Kalmyks
S1056	Mongols&Kalmyks
S1057	Mongols&Kalmyks
S1058	Mongols&Kalmyks
S1059	Mongols&Kalmyks
S1060	Mongols&Kalmyks
S1061	Mongols&Kalmyks
S1062	Mongols&Kalmyks
S1063	Mongols&Kalmyks
S1064	Mongols&Kalmyks
S1065	Mongols&Kalmyks
S1066	Mongols&Kalmyks
S1067	Mongols&Kalmyks
S1068	Mongols&Kalmyks
S1069	Kazakh&Karakalpak&Uigur&Nogais
S1070	Kazakh&Karakalpak&Uigur&Nogais
S1071	Kazakh&Karakalpak&Uigur&Nogais
S1072	Kazakh&Karakalpak&Uigur&Nogais
S1073	Kazakh&Karakalpak&Uigur&Nogais
S1074	Kazakh&Karakalpak&Uigur&Nogais
S1075	Kazakh&Karakalpak&Uigur&Nogais
S1076	Kazakh&Karakalpak&Uigur&Nogais
S1077	Kazakh&Karakalpak&Uigur&Nogais
S1078	Kazakh&Karakalpak&Uigur&Nogais
S1079	Kazakh&Karakalpak&Uigur&Nogais
S1080	Kazakh&Karakalpak&Uigur&Nogais
S1081	Kazakh&Karakalpak&Uigur&Nogais
S1082	Kazakh&Karakalpak&Uigur&Nogais
S1083	Kazakh&Karakalpak&Uigur&Nogais
S1084	Russians_Southern
S1085	Russians_Southern
S1086	Russians_Southern
S1087	Russians_Southern
S1088	Russians_Southern
S1089	Russians_Southern
S1090	Russians_Southern
S1091	Russians_Southern
S1092	Russians_Southern
S1093	Russians_Southern
S1094	Ossets
S1095	Ossets
S1096	Ossets
S1097	Ossets
S1098	Ossets
S1099	Ossets
S1100	Ossets
S1101	Ossets
S1102	Ossets
S1103	Ossets
S1104	Ossets
S1105	Ossets
S1106	Ossets
S1107	Ossets
S1108	Ossets
S1109	Ossets
S1110	Ossets
S1111	Ossets
S1112	Ossets
S1113	Ossets
S1114	Ossets
S1115	Ossets
S1116	Ossets
S1117	Ossets
S1118	Ossets
S1119	Ossets
S1120	Ossets
S1121	Ossets
S1122	Ossets
S1123	Ossets
S1124	Ossets
S1125	Ossets
S1126	Ossets
S1127	Ossets
S1128	Ossets
S1129	Ossets
S1130	Russians_VeryNorth
S1131	Russians_VeryNorth
S1132	Russians_VeryNorth
S1133	Russians_VeryNorth
S1134	Russians_VeryNorth
S1135	Russians_VeryNorth
S1136	Russians_VeryNorth
S1137	Russians_VeryNorth
S1138	Russians_VeryNorth
S1139	Russians_VeryNorth
S1140	Russians_VeryNorth
S1141	Russians_VeryNorth
S1142	Russians_VeryNorth
S1143	Russians_VeryNorth
S1144	Russians_VeryNorth
S1145	Russians_VeryNorth
S1146	Russians_VeryNorth
S1147	Russians_VeryNorth
S1148	Russians_VeryNorth
S1149	Russians_VeryNorth
S1150	Russians_Southern
S1151	Russians_Southern
S1152	Russians_Southern
S1153	Russians_Southern
S1154	Russians_Southern
S1155	Russians_Southern
S1156	Russians_Southern
S1157	Russians_Southern
S1158	Russians_Southern
S1159	Russians_Southern
S1160	Russians_Southern
S1161	Russians_Southern
S1162	Russians_Southern
S1163	Russians_Southern
S1164	Russians_Southern
S1165	Russians_Southern
S1166	Russians_Southern
S1167	Russians_Southern
S1168	Russians_Southern
S1169	Russians_Southern
S1170	Russians_Southern
S1171	Russians_Southern
S1172	Russians_Southern
S1173	Russians_Southern
S1174	Russians_Southern
S1175	Russians_Southern
S1176	Russians_Southern
S1177	Russians_Southern
S1178	Russians_Southern
S1179	Russians_Southern
S1180	Russians_VeryNorth
S1181	Russians_VeryNorth
S1182	Russians_VeryNorth
S1183	Russians_VeryNorth
S1184	Russians_VeryNorth
S1185	Russians_VeryNorth
S1186	Russians_VeryNorth
S1187	Russians_VeryNorth
S1188	Russians_VeryNorth
S1189	Russians_VeryNorth
S1190	Russians_VeryNorth
S1191	Russians_VeryNorth
S1192	Russians_VeryNorth
S1193	Russians_VeryNorth
S1194	Russians_VeryNorth
S1195	Russians_North
S1196	Russians_North
S1197	Russians_North
S1198	Russians_North
S1199	Russians_North
S1200	Russians_North
S1201	Russians_North
S1202	Russians_North
S1203	Russians_North
S1204	Russians_North
S1205	Russians_North
S1206	Russians_North
S1207	Russians_North
S1208	Russians_North
S1209	Russians_North
S1210	Russians_North
S1211	Russians_North
S1212	Russians_North
S1213	Russians_North
S1214	Russians_North
S1215	Russians_North
S1216	Russians_North
S1217	Russians_North
S1218	Russians_North
S1219	Russians_Southern
S1220	Russians_Southern
S1221	Russians_Southern
S1222	Russians_Southern
S1223	Russians_Southern
S1224	Russians_Southern
S1225	Russians_Southern
S1226	Russians_Southern
S1227	Russians_Southern
S1228	Russians_Southern
S1229	Russians_Southern
S1230	Russians_Southern
S1231	Russians_Southern
S1232	Russians_Southern
S1233	Russians_Southern
S1234	Russians_Southern
S1235	Russians_Southern
S1236	Russians_Southern
S1237	Russians_Southern
S1238	Russians_Southern
S1239	Russians_Southern
S1240	Russians_Southern
S1241	Russians_Southern
S1242	Russians_Southern
S1243	Russians_Southern
S1244	Russians_Southern
S1245	Russians_Southern
S1246	Russians_Southern
S1247	Russians_Southern
S1248	Russians_Southern
S1249	Russians_Southern
S1250	Russians_Southern
S1251	Russians_Southern
S1252	Russians_Southern
S1253	Russians_Southern
S1254	Russians_Southern
S1255	Russians_Southern
S1256	Russians_Southern
S1257	Russians_Southern
S1258	Russians_Southern
S1259	Russians_Southern
S1260	Russians_Southern
S1261	Russians_Southern
S1262	Russians_Southern
S1263	Russians_Southern
S1264	Russians_Southern
S1265	Russians_Southern
S1266	Russians_Southern
S1267	Russians_Southern
S1268	Russians_Southern
S1269	Russians_Southern
S1270	Russians_Southern
S1271	Russians_Southern
S1272	Russians_Southern
S1273	Russians_Southern
S1274	Russians_Southern
S1275	Russians_Southern
S1276	Russians_Southern
S1277	Russians_Southern
S1278	Russians_Southern
S1279	Russians_Southern
S1280	Russians_Southern
S1281	Russians_Southern
S1282	Russians_Southern
S1283	Russians_Southern
S1284	Russians_Southern
S1285	Russians_Southern
S1286	Russians_Southern
S1287	Russians_Southern
S1288	Russians_Southern
S1289	Russians_Southern
S1290	Russians_Southern
S1291	Russians_Southern
S1292	Russians_Southern
S1293	Russians_Southern
S1294	Russians_Southern
S1295	Russians_Southern
S1296	Russians_Southern
S1297	Russians_Southern
S1298	Russians_Southern
S1299	Russians_Southern
S1300	Russians_Southern
S1301	Russians_Southern
S1302	Russians_Southern
S1303	Sample excluded from EGG during filtration
S1304	Sample excluded from EGG during filtration
S1305	Sample excluded from EGG during filtration
S1306	Khanty&Mansi&Nenets
S1307	Khanty&Mansi&Nenets
S1308	Khanty&Mansi&Nenets
S1309	Khanty&Mansi&Nenets
S1310	Sample excluded from EGG during filtration
S1311	Sample excluded from EGG during filtration
S1312	Sample excluded from EGG during filtration
S1313	West_Caucasus
S1314	West_Caucasus
S1315	West_Caucasus
S1316	West_Caucasus
S1317	West_Caucasus
S1318	West_Caucasus
S1319	West_Caucasus
S1320	Shors&AltaiNorth
S1321	Shors&AltaiNorth
S1322	Shors&AltaiNorth
S1323	Shors&AltaiNorth
S1324	Shors&AltaiNorth
S1325	Shors&AltaiNorth
S1326	Shors&AltaiNorth
S1327	Shors&AltaiNorth
S1328	Shors&AltaiNorth
S1329	Russians_Southern
S1330	Russians_Southern
S1331	Russians_Southern
S1332	Russians_Southern
S1333	Russians_Southern
S1334	Russians_Southern
S1335	Russians_Southern
S1336	Russians_Southern
S1337	Russians_Southern
S1338	Russians_Southern
S1339	Siberian Tatars
S1340	Siberian Tatars
S1341	Siberian Tatars
S1342	Siberian Tatars
S1343	Siberian Tatars
S1344	Siberian Tatars
S1345	Siberian Tatars
S1346	Siberian Tatars
S1347	Siberian Tatars
S1348	Siberian Tatars
S1349	Siberian Tatars
S1350	Siberian Tatars
S1351	Siberian Tatars
S1352	Siberian Tatars
S1353	Siberian Tatars
S1354	Siberian Tatars
S1355	Siberian Tatars
S1356	Siberian Tatars
S1357	Siberian Tatars
S1358	Siberian Tatars
S1359	Siberian Tatars
S1360	Siberian Tatars
S1361	Siberian Tatars
S1362	Siberian Tatars
S1363	Siberian Tatars
S1364	Siberian Tatars
S1365	Siberian Tatars
S1366	Siberian Tatars
S1367	Siberian Tatars
S1368	Siberian Tatars
S1369	Siberian Tatars
S1370	Siberian Tatars
S1371	Siberian Tatars
S1372	Siberian Tatars
S1373	Siberian Tatars
S1374	Siberian Tatars
S1375	Siberian Tatars
S1376	Siberian Tatars
S1377	Siberian Tatars
S1378	Siberian Tatars
S1379	Siberian Tatars
S1380	Siberian Tatars
S1381	Siberian Tatars
S1382	Siberian Tatars
S1383	Siberian Tatars
S1384	Siberian Tatars
S1385	Siberian Tatars
S1386	Siberian Tatars
S1387	Siberian Tatars
S1388	Siberian Tatars
S1389	Siberian Tatars
S1390	Siberian Tatars
S1391	Siberian Tatars
S1392	Siberian Tatars
S1393	Siberian Tatars
S1394	Siberian Tatars
S1395	Siberian Tatars
S1396	Siberian Tatars
S1397	Siberian Tatars
S1398	Siberian Tatars
S1399	Siberian Tatars
S1400	Siberian Tatars
S1401	Siberian Tatars
S1402	Siberian Tatars
S1403	Siberian Tatars
S1404	Siberian Tatars
S1405	Siberian Tatars
S1406	Siberian Tatars
S1407	Tatars
S1408	Tatars
S1409	Tatars
S1410	Tatars
S1411	Tatars
S1412	Tatars
S1413	Tatars
S1414	Tatars
S1415	Tatars
S1416	Tatars
S1417	Russians_Southern
S1418	Russians_Southern
S1419	Russians_Southern
S1420	Russians_Southern
S1421	Russians_Southern
S1422	Russians_Southern
S1423	Russians_Southern
S1424	Russians_Southern
S1425	Russians_Southern
S1426	Russians_Southern
S1427	Tajiks&Pomiri&Yaghnobi
S1428	Tajiks&Pomiri&Yaghnobi
S1429	Tajiks&Pomiri&Yaghnobi
S1430	Tajiks&Pomiri&Yaghnobi
S1431	Tajiks&Pomiri&Yaghnobi
S1432	Tajiks&Pomiri&Yaghnobi
S1433	Tajiks&Pomiri&Yaghnobi
S1434	Tajiks&Pomiri&Yaghnobi
S1435	Kyrghyz
S1436	Tajiks&Pomiri&Yaghnobi
S1437	Tajiks&Pomiri&Yaghnobi
S1438	Tajiks&Pomiri&Yaghnobi
S1439	Tajiks&Pomiri&Yaghnobi
S1440	Tajiks&Pomiri&Yaghnobi
S1441	Tajiks&Pomiri&Yaghnobi
S1442	Tajiks&Pomiri&Yaghnobi
S1443	Kyrghyz
S1444	Tajiks&Pomiri&Yaghnobi
S1445	Tajiks&Pomiri&Yaghnobi
S1446	Tajiks&Pomiri&Yaghnobi
S1447	Tajiks&Pomiri&Yaghnobi
S1448	Kyrghyz
S1449	Tajiks&Pomiri&Yaghnobi
S1450	Tajiks&Pomiri&Yaghnobi
S1451	Tajiks&Pomiri&Yaghnobi
S1452	Tajiks&Pomiri&Yaghnobi
S1453	Tajiks&Pomiri&Yaghnobi
S1454	Tajiks&Pomiri&Yaghnobi
S1455	Tajiks&Pomiri&Yaghnobi
S1456	Tajiks&Pomiri&Yaghnobi
S1457	Tajiks&Pomiri&Yaghnobi
S1458	Tajiks&Pomiri&Yaghnobi
S1459	Kyrghyz
S1460	Tajiks&Pomiri&Yaghnobi
S1461	Tajiks&Pomiri&Yaghnobi
S1462	Tajiks&Pomiri&Yaghnobi
S1463	Tajiks&Pomiri&Yaghnobi
S1464	Tajiks&Pomiri&Yaghnobi
S1465	Tajiks&Pomiri&Yaghnobi
S1466	Tajiks&Pomiri&Yaghnobi
S1467	Tajiks&Pomiri&Yaghnobi
S1468	Tajiks&Pomiri&Yaghnobi
S1469	Tajiks&Pomiri&Yaghnobi
S1470	Kyrghyz
S1471	Kyrghyz
S1472	Tajiks&Pomiri&Yaghnobi
S1473	Tajiks&Pomiri&Yaghnobi
S1474	Kyrghyz
S1475	Sample excluded from EGG during filtration
S1476	Tajiks&Pomiri&Yaghnobi
S1477	Sample excluded from EGG during filtration
S1478	Tajiks&Pomiri&Yaghnobi
S1479	Tajiks&Pomiri&Yaghnobi
S1480	Tajiks&Pomiri&Yaghnobi
S1481	Tajiks&Pomiri&Yaghnobi
S1482	Tajiks&Pomiri&Yaghnobi
S1483	Tajiks&Pomiri&Yaghnobi
S1484	Kyrghyz
S1485	Kyrghyz
S1486	Tajiks&Pomiri&Yaghnobi
S1487	Tajiks&Pomiri&Yaghnobi
S1488	Kyrghyz
S1489	Kyrghyz
S1490	Tajiks&Pomiri&Yaghnobi
S1491	Tajiks&Pomiri&Yaghnobi
S1492	Tajiks&Pomiri&Yaghnobi
S1493	Tajiks&Pomiri&Yaghnobi
S1494	Kyrghyz
S1495	Tajiks&Pomiri&Yaghnobi
S1496	Tajiks&Pomiri&Yaghnobi
S1497	Tajiks&Pomiri&Yaghnobi
S1498	Tajiks&Pomiri&Yaghnobi
S1499	Tajiks&Pomiri&Yaghnobi
S1500	Tajiks&Pomiri&Yaghnobi
S1501	Tajiks&Pomiri&Yaghnobi
S1502	Tajiks&Pomiri&Yaghnobi
S1503	Tajiks&Pomiri&Yaghnobi
S1504	Tajiks&Pomiri&Yaghnobi
S1505	Tajiks&Pomiri&Yaghnobi
S1506	Tajiks&Pomiri&Yaghnobi
S1507	Tajiks&Pomiri&Yaghnobi
S1508	Tajiks&Pomiri&Yaghnobi
S1509	Tuvinians&Tofalars
S1510	Tuvinians&Tofalars
S1511	Tuvinians&Tofalars
S1512	Tuvinians&Tofalars
S1513	Tuvinians&Tofalars
S1514	Tuvinians&Tofalars
S1515	Tuvinians&Tofalars
S1516	Tatars
S1517	Tatars
S1518	Tatars
S1519	Tatars
S1520	Tatars
S1521	Tatars
S1522	Tatars
S1523	Tatars
S1524	Tatars
S1525	Tatars
S1526	Tatars
S1527	Mari&Chuvash
S1528	Tatars
S1529	Tatars
S1530	Tatars
S1531	Tatars
S1532	Tatars
S1533	Tatars
S1534	Tatars
S1535	Tatars
S1536	Tatars
S1537	Mari&Chuvash
S1538	Tatars
S1539	Tatars
S1540	Tatars
S1541	Mari&Chuvash
S1542	Mari&Chuvash
S1543	Tatars
S1544	Tatars
S1545	Tatars
S1546	Tatars
S1547	Tatars
S1548	Mari&Chuvash
S1549	Tatars
S1550	Mari&Chuvash
S1551	Tatars
S1552	Tatars
S1553	Tatars
S1554	Tatars
S1555	Tatars
S1556	Tuvinians&Tofalars
S1557	Tuvinians&Tofalars
S1558	Tuvinians&Tofalars
S1559	Tuvinians&Tofalars
S1560	Tuvinians&Tofalars
S1561	Tuvinians&Tofalars
S1562	Tuvinians&Tofalars
S1563	Tuvinians&Tofalars
S1564	Tuvinians&Tofalars
S1565	Tuvinians&Tofalars
S1566	Tuvinians&Tofalars
S1567	Tuvinians&Tofalars
S1568	Tuvinians&Tofalars
S1569	Tuvinians&Tofalars
S1570	Tuvinians&Tofalars
S1571	Tuvinians&Tofalars
S1572	Tuvinians&Tofalars
S1573	Tuvinians&Tofalars
S1574	Tuvinians&Tofalars
S1575	Tuvinians&Tofalars
S1576	Tuvinians&Tofalars
S1577	Tuvinians&Tofalars
S1578	Tuvinians&Tofalars
S1579	Tuvinians&Tofalars
S1580	Tuvinians&Tofalars
S1581	Tuvinians&Tofalars
S1582	Tuvinians&Tofalars
S1583	Tuvinians&Tofalars
S1584	Tuvinians&Tofalars
S1585	Tuvinians&Tofalars
S1586	Tuvinians&Tofalars
S1587	Tuvinians&Tofalars
S1588	Tuvinians&Tofalars
S1589	Tuvinians&Tofalars
S1590	Tuvinians&Tofalars
S1591	Tuvinians&Tofalars
S1592	Tuvinians&Tofalars
S1593	Tuvinians&Tofalars
S1594	Tuvinians&Tofalars
S1595	Tuvinians&Tofalars
S1596	Tuvinians&Tofalars
S1597	Tuvinians&Tofalars
S1598	Tuvinians&Tofalars
S1599	Tuvinians&Tofalars
S1600	Tuvinians&Tofalars
S1601	Tuvinians&Tofalars
S1602	Tuvinians&Tofalars
S1603	Tuvinians&Tofalars
S1604	Karelians&Veps
S1605	Karelians&Veps
S1606	Karelians&Veps
S1607	Karelians&Veps
S1608	Karelians&Veps
S1609	Karelians&Veps
S1610	Karelians&Veps
S1611	Karelians&Veps
S1612	Karelians&Veps
S1613	Karelians&Veps
S1614	Karelians&Veps
S1615	Ukrainians
S1616	Ukrainians
S1617	Ukrainians
S1618	Ukrainians
S1619	Ukrainians
S1620	Ukrainians
S1621	Ukrainians
S1622	Ukrainians
S1623	Ukrainians
S1624	Ukrainians
S1625	Ukrainians
S1626	Ukrainians
S1627	Ukrainians
S1628	Ukrainians
S1629	Ukrainians
S1630	Ukrainians
S1631	Ukrainians
S1632	Komi&Udmurts
S1633	Komi&Udmurts
S1634	Komi&Udmurts
S1635	Komi&Udmurts
S1636	Komi&Udmurts
S1637	Komi&Udmurts
S1638	Komi&Udmurts
S1639	Komi&Udmurts
S1640	Komi&Udmurts
S1641	Komi&Udmurts
S1642	Komi&Udmurts
S1643	Komi&Udmurts
S1644	Komi&Udmurts
S1645	Komi&Udmurts
S1646	Komi&Udmurts
S1647	Komi&Udmurts
S1648	Komi&Udmurts
S1649	Komi&Udmurts
S1650	Komi&Udmurts
S1651	Komi&Udmurts
S1652	Komi&Udmurts
S1653	Komi&Udmurts
S1654	Komi&Udmurts
S1655	Komi&Udmurts
S1656	Komi&Udmurts
S1657	Komi&Udmurts
S1658	Komi&Udmurts
S1659	Komi&Udmurts
S1660	Khanty&Mansi&Nenets
S1661	Khanty&Mansi&Nenets
S1662	Khanty&Mansi&Nenets
S1663	Khanty&Mansi&Nenets
S1664	Khanty&Mansi&Nenets
S1665	Chukchi&Koryaks&Itelmen
S1666	Komi&Udmurts
S1667	Khanty&Mansi&Nenets
S1668	Komi&Udmurts
S1669	Komi&Udmurts
S1670	Khanty&Mansi&Nenets
S1671	Khanty&Mansi&Nenets
S1672	Komi&Udmurts
S1673	Khanty&Mansi&Nenets
S1674	Khanty&Mansi&Nenets
S1675	Khanty&Mansi&Nenets
S1676	Khanty&Mansi&Nenets
S1677	Khanty&Mansi&Nenets
S1678	Khanty&Mansi&Nenets
S1679	Khanty&Mansi&Nenets
S1680	Khanty&Mansi&Nenets
S1681	Khanty&Mansi&Nenets
S1682	Khanty&Mansi&Nenets
S1683	Khanty&Mansi&Nenets
S1684	Khanty&Mansi&Nenets
S1685	Khanty&Mansi&Nenets
S1686	Khanty&Mansi&Nenets
S1687	Khanty&Mansi&Nenets
S1688	Komi&Udmurts
S1689	Khanty&Mansi&Nenets
S1690	Khanty&Mansi&Nenets
S1691	Komi&Udmurts
S1692	Khanty&Mansi&Nenets
S1693	Khanty&Mansi&Nenets
S1694	Khanty&Mansi&Nenets
S1695	Khanty&Mansi&Nenets
S1696	Khanty&Mansi&Nenets
S1697	Khanty&Mansi&Nenets
S1698	Khanty&Mansi&Nenets
S1699	Khanty&Mansi&Nenets
S1700	Khanty&Mansi&Nenets
S1701	Khanty&Mansi&Nenets
S1702	Khanty&Mansi&Nenets
S1703	Khanty&Mansi&Nenets
S1704	Khanty&Mansi&Nenets
S1705	Khanty&Mansi&Nenets
S1706	Khanty&Mansi&Nenets
S1707	Khanty&Mansi&Nenets
S1708	Khanty&Mansi&Nenets
S1709	Khanty&Mansi&Nenets
S1710	Khanty&Mansi&Nenets
S1711	Khanty&Mansi&Nenets
S1712	Khanty&Mansi&Nenets
S1713	Komi&Udmurts
S1714	Khanty&Mansi&Nenets
S1715	Khanty&Mansi&Nenets
S1716	Khanty&Mansi&Nenets
S1717	Ukrainians
S1718	Ukrainians
S1719	Ukrainians
S1720	Ukrainians
S1721	Ukrainians
S1722	Ukrainians
S1723	Ukrainians
S1724	Ukrainians
S1725	Ukrainians
S1726	Ukrainians
S1727	Ukrainians
S1728	Ukrainians
S1729	Ukrainians
S1730	Ukrainians
S1731	Ukrainians
S1732	Ukrainians
S1733	Ukrainians
S1734	Ukrainians
S1735	Ukrainians
S1736	Ukrainians
S1737	Ukrainians
S1738	Ukrainians
S1739	Ukrainians
S1740	Ukrainians
S1741	Ukrainians
S1742	Ukrainians
S1743	Ukrainians
S1744	Ukrainians
S1745	Ukrainians
S1746	Ukrainians
S1747	Ukrainians
S1748	Ukrainians
S1749	Ukrainians
S1750	Ukrainians
S1751	Ukrainians
S1752	Ukrainians
S1753	Ukrainians
S1754	Ukrainians
S1755	Ukrainians
S1756	Ukrainians
S1757	Ukrainians
S1758	Ukrainians
S1759	Ukrainians
S1760	Ukrainians
S1761	Ukrainians
S1762	Ukrainians
S1763	Ukrainians
S1764	Ukrainians
S1765	Ukrainians
S1766	Ukrainians
S1767	Ukrainians
S1768	Ukrainians
S1769	Ukrainians
S1770	Ukrainians
S1771	Ukrainians
S1772	Ukrainians
S1773	Ukrainians
S1774	Ukrainians
S1775	Ukrainians
S1776	Ukrainians
S1777	Ukrainians
S1778	Ukrainians
S1779	Uzbeks&Turkmens
S1780	Uzbeks&Turkmens
S1781	Uzbeks&Turkmens
S1782	Uzbeks&Turkmens
S1783	Uzbeks&Turkmens
S1784	Uzbeks&Turkmens
S1785	Uzbeks&Turkmens
S1786	Uzbeks&Turkmens
S1787	Uzbeks&Turkmens
S1788	Uzbeks&Turkmens
S1789	Uzbeks&Turkmens
S1790	Uzbeks&Turkmens
S1791	Uzbeks&Turkmens
S1792	Uzbeks&Turkmens
S1793	Uzbeks&Turkmens
S1794	Uzbeks&Turkmens
S1795	Uzbeks&Turkmens
S1796	Uzbeks&Turkmens
S1797	Uzbeks&Turkmens
S1798	Uzbeks&Turkmens
S1799	Uzbeks&Turkmens
S1800	Uzbeks&Turkmens
S1801	Uzbeks&Turkmens
S1802	Uzbeks&Turkmens
S1803	Uzbeks&Turkmens
S1804	Uzbeks&Turkmens
S1805	Uzbeks&Turkmens
S1806	Uzbeks&Turkmens
S1807	Uzbeks&Turkmens
S1808	Uzbeks&Turkmens
S1809	Uzbeks&Turkmens
S1810	The population is not included in the EGG
S1811	The population is not included in the EGG
S1812	The population is not included in the EGG
S1813	The population is not included in the EGG
S1814	The population is not included in the EGG
S1815	The population is not included in the EGG
S1816	The population is not included in the EGG
S1817	The population is not included in the EGG
S1818	The population is not included in the EGG
S1819	The population is not included in the EGG
S1820	Uzbeks&Turkmens
S1821	Uzbeks&Turkmens
S1822	Uzbeks&Turkmens
S1823	Uzbeks&Turkmens
S1824	Uzbeks&Turkmens
S1825	Uzbeks&Turkmens
S1826	Uzbeks&Turkmens
S1827	Uzbeks&Turkmens
S1828	Russians_Southern
S1829	Russians_Southern
S1830	Russians_Southern
S1831	Russians_Southern
S1832	Russians_Southern
S1833	Russians_Southern
S1834	Russians_Southern
S1835	Russians_Southern
S1836	Russians_Southern
S1837	Russians_Southern
S1838	Russians_North
S1839	Russians_North
S1840	Russians_North
S1841	Russians_North
S1842	Russians_North
S1843	Russians_North
S1844	Russians_North
S1845	Russians_North
S1846	Russians_North
S1847	Russians_North
S1848	Russians_North
S1849	Russians_North
S1850	Russians_North
S1851	Russians_North
S1852	Russians_North
S1853	Russians_North
S1854	Russians_North
S1855	Russians_North
S1856	Russians_North
S1857	Russians_North
S1858	Russians_North
S1859	Russians_North
S1860	Russians_North
S1861	Russians_North
S1862	Russians_North
S1863	Russians_North
S1864	Russians_North
S1865	Russians_North
S1866	Russians_North
S1867	Russians_North
S1868	Russians_North
S1869	Buryats&Khamnegan&Yakuts
S1870	Buryats&Khamnegan&Yakuts
S1871	Buryats&Khamnegan&Yakuts
S1872	Buryats&Khamnegan&Yakuts
S1873	Buryats&Khamnegan&Yakuts
S1874	Buryats&Khamnegan&Yakuts
S1875	Buryats&Khamnegan&Yakuts
S1876	Buryats&Khamnegan&Yakuts
S1877	Buryats&Khamnegan&Yakuts
S1878	Buryats&Khamnegan&Yakuts
S1879	Buryats&Khamnegan&Yakuts
S1880	Buryats&Khamnegan&Yakuts
S1881	Buryats&Khamnegan&Yakuts
S1882	Buryats&Khamnegan&Yakuts
S1883	Buryats&Khamnegan&Yakuts
